# Supplementary material for: The Presence of Two MyoD Genes in a Subset of Acanthopterygii Fish Is Associated with a Polyserine Insert in MyoD1
Source: J Dev Biol. 2023 Apr 28;11(2):19. doi: 10.3390/jdb11020019 (PMC10204381; doi:10.3390/jdb11020019)
Supplement: Supplementary file 1 [file jdb-11-00019-s001.zip]

Archive with 1 entries (1 files):
- jdb-2330021-supplementary.pdf
